# Supplementary material for: Possibilities of an Electronic Nose on Piezoelectric Sensors with Polycomposite Coatings to Investigate the Microbiological Indicators of Milk
Source: Sensors (Basel). 2024 Jun 4;24(11):3634. doi: 10.3390/s24113634 (PMC11175303; doi:10.3390/s24113634)
Supplement: Supplementary file 1 [file sensors-24-03634-s001.zip]

Archive with 1 entries (1 files):
- sensors-3013391-supplementary.pdf
